# Supplementary material for: Automated Protein Secondary Structure Assignment from Cα Positions Using Neural Networks
Source: Biomolecules. 2022 Jun 17;12(6):841. doi: 10.3390/biom12060841 (PMC9220970; doi:10.3390/biom12060841)
Supplement: Supplementary file 1 [file biomolecules-12-00841-s001.zip]

Archive with 3 entries (3 files):
- SUP1-test_set_4401.pdf
- SUP2-train_set.pdf
- SUP3-hbonds_for_heca.pdf
